# Supplementary material for: Distinct Skin Microbiota Imbalance and Responses to Clinical Treatment in Children With Atopic Dermatitis
Source: Front Cell Infect Microbiol. 2020 Jul 3;10:336. doi: 10.3389/fcimb.2020.00336 (PMC7350538; doi:10.3389/fcimb.2020.00336)
Supplement: Supplementary File 1 — SCORAD score for enrolled subjects. [file Table_1.XLSX]

## Sheet: Supplementary file 1
SCORAD score for enrolled subjects
ID	Pre-treated	After 2 weeks' treatment
H1	0	0
H2	0	0
H3	0	0
H4	0	0
H5	0	0
H6	0	0
H7	0	0
H8	0	0
H9	0	0
H10	0	0
H11	0	0
H12	0	0
H13	0	0
H14	0	0
H15	0	0
H16	0	0
H17	0	0
H18	0	0
H19	0	0
H20	0	0
H21	0	0
H22	0	0
H23	0	0
H24	0	0
H25	0	0
H26	0	0
H27	0	0
H28	0	0
H29	0	0
H30	0	0
H31	0	0
AD01	26.7	5
AD02	27	5.7
AD03	27.5	0
AD04	30.3	9.4
AD05	33	6
AD06	33.5	15.4
AD07	33.5	13
AD08	35.5	0
AD09	36.1	0
AD10	37	1
AD11	38.5	19
AD12	39	12
AD13	41	0
AD14	41.6	8
AD15	42	7.4
AD16	43.5	0
AD17	43.5	21
AD18	44	8.4
AD19	44	15.2
AD20	44.5	19.5
AD21	45	16.8
AD22	47	20
AD23	48.5	3.9
AD24	49	22.5
AD25	49	5.5
AD26	49.5	12
AD27	50	8.2
AD28	51	4.4
AD29	51	16
AD30	52	24.8
AD31	52.5	33
AD32	52.5	34
AD33	53	10
AD34	53	28.5
AD35	54	21.4
AD36	54	19
AD37	54.4	49.5
AD38	54.5	19
AD39	57	7.6
AD40	57	17.7
AD41	58	9.4
AD42	58.5	26
AD43	59	44
AD44	60	16.7
AD45	60	35
AD46	67	18
AD47	69.5	40
AD48	69.5	16.6
AD49	71	21
AD50	79.5	69
AD51	81.4	26
