# Supplementary material for: Distinct Skin Microbiota Imbalance and Responses to Clinical Treatment in Children With Atopic Dermatitis
Source: Front Cell Infect Microbiol. 2020 Jul 3;10:336. doi: 10.3389/fcimb.2020.00336 (PMC7350538; doi:10.3389/fcimb.2020.00336)
Supplement: Supplementary File 2 — Distribution of cutaneous microbiota in all subjects at the genus level. [file Table_2.XLSX]

## Sheet: Supplement file 2
Distribution of skin microbiota in all subjects on genus level.
	Abiotrophia	Acetatifactor	Acetoanaerobium	Acetobacter	Acetobacteroides	Acholeplasma	Aciditerrimonas	Acidothermus	Acinetobacter	Actinocorallia	Actinomadura	Actinomyces	Actinophytocola	Actinoplanes	Actinospica	Adhaeribacter	Advenella	Aequorivita	Aerococcus	Aeromicrobium	Aeromonas	Afifella	Aggregatibacter	Aggregicoccus	Agromyces	Alcaligenes	Algoriphagus	Alistipes	Alkalibacillus	Alkalibaculum	Allobaculum	Alloprevotella	Alsobacter	Amycolatopsis	Anaerocella	Anaerococcus	Anaeromyxobacter	Anaeroplasma	Anaerostipes	Anaerotruncus	Anaerovorax	Angiococcus	Angustibacter	Aquabacterium	Aquamicrobium	Aquicella	Aquihabitans	Arcanobacterium	Arcobacter
AD01.Post	0	0	0	0	0	0	0	0	3.90687	0	0.030714	0.043	0.006143	0	0	0	0	0	0	0	0	0	0	0	1.70772	0	0	4.41059	0	0	0	0.012286	0	0	0	0.012286	0	0	0	0	0	0	0	0	0	0	0	0	0
AD01.Pre	0	0.309313	0	0	0	0	0	0	0.125397	0	0.142117	0	0	0	0	0	0	0	0	0	0	0	0	0	0.00836	0	0	8.15081	0	0	0.058519	1.82244	0	0	0	0	0	0.242434	0	0.058519	0	0	0	0	0	0	0	0	0
AD02.Post	0	0.006779	0	0	0	0	0	0	5.52468	0	0	0.006779	0	0	0	0	0	0	0	0	0	0	0	0	0	0	0	0	0	0	4.08758	1.69468	0	0	0	0.006779	0	0	0	0	0	0	0	0	0	0	0	0	0
AD02.Pre	0	0	0	0	0	0	0	0	5.1441	0	0	0.007747	0	0	0	0	0.007747	0	0	0	0	1.92129	0	0	0	0	0	6.12024	0	0	0.007747	0	0	0	0	0	0	0	0	0	0	0	0	0	0	0	0	0	0
AD03.Post	0.025656	0	0	0	0	0	0	0	6.88218	0	0.006414	0.134693	0	0	0	0	0	0	0	0	0	0	0	0	0	0	0	0	0	0	3.75858	0	0	0	0	1.1481	0	0	0	0	0	0	0	0	0	0	0	0	0
AD03.Pre	0.238561	0	0	0	0	0	0	0	7.71348	0	1.89014	0.012234	0	0	0	0	0	0	0	0	0	0	0.275263	0	0	0	0	0	0	0	1.89626	0	0	0	0	0.06117	0	0	0.036702	0	0	0	0	0	0	0	0	0	0
AD04.Pre	0	0.672453	0	0	0	0	0	0	0.007819	0	0.031277	0	0	0	0	0	0	0	0.007819	0.226757	0.086011	0	0	0	0.015638	0	0	1.2198	0	0	0.039096	1.17288	0	0	0	0.007819	0	0.453515	0	0.078192	0	0	0	0	0	0	0	0	0.148565
AD05.Post	0.136868	0	0	0	0	0	0	0	3.87552	0	6.55525	0.158479	0	0	0	0	0	0	0.072036	0	0	0	0	0	0	0	0	0.036018	0	0	1.30385	0.165682	0	0	0	0.086443	0	0	0	0	0	0	0	0	0	0	0	0	0
AD05.Pre	0	0	0	0	0	0	0	0	5.21007	0	1.46951	0.033398	0	0	0	0	0	0	0	0	0	0	0	0	0	0	0	0.020039	0	0	0.133592	0	0	0	0	0.327299	0	0	0	0	0	0	0	0.020039	0	0	0	0	0
AD06.Post	0	0.333955	0	0	0	0	0	0	0.009822	0	0	0.009822	0	0	0	0	0	0	0	0	0	0	0	0	0	0	0	2.18053	0	0	0.039289	0.039289	0	0	0	0	0	0.206267	0	0.049111	0	0	0	0	0	0	0	0	0.009822
AD06.Pre	0	0.436439	0	0	0	0	0	0	0.055547	0	0.007935	0.007935	0	0	0	0	0	0	0	0	0	0	0	0	0.023806	0	0	7.03857	0	0	0.357086	2.42025	0	0	0	0.007935	0	0.142834	0	0.111093	0	0	0	0	0	0	0	0	0
AD07.Pre	0	0	0	0	0	0	0	0	2.4767	0	0.722022	0	0	0	0	0	0	0	0	0.050374	0	0	0	0	0.117538	0	0	0.436571	0	0	0.109143	0	0	0	0	0	0	0.100747	0	0.151121	0	0	0	0	0	0	0	0	0
AD08.Post	0	0.442282	0	0	0	0	0	0	0.017691	0	0	0	0	0	0	0	0	0	0	0	0	0	0	0	0.008846	0	0	6.13888	0	0	0.06192	0.89341	0	0	0	0	0	0.336134	0	0.159222	0	0	0	0	0	0	0	0	0.008846
AD08.Pre	0.007282	0	0	0	0	0	0	0	2.17724	0	0.779145	0.058254	0	0	0	0	0	0	0	0	0	0	0	0	0.33496	0.517003	0	3.61902	0	0	0	0	0	0	0	0.116508	0	0	0	0	0	0	0	0	0	0	0	0	0
AD09.Post	0.018914	0	0	0	0	0	0	0	0.762877	0	0.006305	0.157619	0	0	0	0	0.006305	0	0	0.939411	0.006305	0	0	0	2.6417	0	0	0.69983	0.018914	0	0	0.239581	0	0	0	0	0	0	0	0	0	0	0	0	0	0	0	0	1.41857
AD09.Pre	0	0	0	0	0	0	0	0	0	0	0	0.100698	0	0	0	0	0	0	0	0.006713	0.013426	0	0	0	0.872718	0	0	0.006713	0	0	0	0	0	0	0	0	0	0	0	2.52417	0	0	0	0	0	0	0	0	0.006713
AD10.Post	0.06177	0	0	0	0	0	0	0	4.37952	0	0.012354	0.043239	0	0	0	0	0	0	0	0	0.296498	0	0	0	1.72957	0	0	0.945086	0	0	1.22305	1.06245	0	0	0	0.006177	0	0	0	0	0	0	0	0	0	0	0	0	0
AD10.Pre	0.031514	0	0	0	0	0	0	0	7.93521	0	0.712215	0.195386	0	0	0	0	0.705912	0	0.006303	0	0	0	0	0	0.006303	0	0	1.8152	0	0	1.77739	0	0	0	0	0.050422	0	0	0	0	0	0	0	0	0	0	0	0	0
AD11.Pre	0	0	0.008006	0	0	0	0	0	5.33184	0	5.12369	0.05604	0	0	0	0	1.16084	0	0.040029	0	0.344248	0	0	0	0.032023	0	0	0	0	0	2.25762	0	0	0	0	0.272196	0	0	0	0	0	0	0	0	0	0	0.008006	0	0.912657
AD12.Post	0	0	0	0	0	0	0	0	2.4607	0	2.12577	0.082023	0	0	0	0	0	0	0	0	0.027341	0	0	0	0	0	0	0.034176	0.157211	0	0	0.382775	0	1.84552	0	0.075188	0	0	0	0	0	0	0	0	0	0	0	0	0
AD12.Pre	0.020019	0.006673	0	0	0	0	0	0	4.48419	0	1.22114	0.093421	0	0	0	0	0.80742	0	0	0	0	0	0	0	0	0	0	1.34793	0	0	1.90845	0.473776	0	0	0	0.226878	0	0.106766	0	0.160149	0	0	0	0	0	0	0	0	0
AD13.Post	0	0	0	0	0	0	0	0	7.69005	0	1.09718	0.137147	0	0	0	0	0	0	0	0.029389	1.64577	0.009796	0	0	0.029389	0	0.029389	0.058777	0	0	1.3127	0	0	0	0	0	0	0	0	0	0	0	0	0	0	0	0	0	0
AD13.Pre	0	0	0	0	0	0	0	0	2.80472	0	2.10354	0.502513	0	0	0	0	0	0	0	0	0	0	0.22204	0	1.35562	0	0	1.59519	0	0	1.11604	0.005843	0	0	0	0.005843	0	0	0	0	0	0	0	0	0	0	0	0	0.84726
AD14.Post	0	0	0	0	0	0	0	0	7.15107	0	0.013531	0.135309	0	0	0	0	0	0	0	0	0	0	0	0	1.56958	0	0	0	0	0	1.81314	0	0	0	0	0.040593	0	0	0	0	0	0	0	0	0	0	0	0	0
AD14.Pre	0	0.179856	0	0	0	0	0	0	0.052899	0	0.031739	0.01058	0	0	0	0	0	0	0	0	0.095218	0	0	0	0	0	0	5.15235	0	0	0.137537	0.423191	0	0	0	0	0	0.306813	0	0.169276	0	0	0	0	0	0	0	0	0
AD15.Post	0	0	0	0	0	0	0	0	3.39705	0	0.626453	0.251873	0	0	0	0	0	0	0	0	0	0	0.206665	0	1.96332	0	0	0.37458	0	0	0	0.109791	0	0	0	0.387497	0	0.025833	0	0.006458	0	0	0	0	0	0	0	0	0
AD15.Pre	0	0	0	0	0	0	0	0	2.57075	0	1.55506	0.259176	0	0	0	0	0	0	0	0	0.035024	0	0.651443	0	0.875595	0	0	0	0.1471	0	1.28888	0	0	0	0	0	0	0	0	0	0	0	0	0	0	0	0	0	0
AD16.Post	0	0.046246	0	0	0	0	0	0	0.030831	0	0	0.023123	0	0	0	0	0	0	0	1.82673	0	0	0	0	0	0	0	0.585787	0	0	3.1987	0	0	0	0	0	0	0	0	0	0	0	0	0	0	0	0	0	0
AD16.Pre	0	0	0	0	0	0	0	0	2.98058	0	0	0	0	0	0	0	0	0	0	0	0	0	0.057689	0	0	0	0	0.583296	0	0	0.01282	0.01923	0	0	0	0	0	0	0	0	0	0	0	0	0	0	0	0	0
AD17.Pre	0	0	0	0	0	0	0	0	7.70587	0	0.022038	0.110189	0	0	0	0	0	0	0	0	0.007346	0	0.051421	0	1.74098	0	0	0.940278	0	0	1.36634	0	0	0	0	0	0	0	0	0	0	0	0	0	0	0	0	0	0
AD18.Post	0.02103	0	0	0	0	0	0	0	1.87171	0	0	0	0	0	0	0	0	0	0.035051	0	0	0	0.049071	0	0.827199	0	0	0.637925	0	0	0.329478	0	0	0	0	0	0	0	0	1.24781	0	0	0	0	0	0	0	0	0.785138
AD18.Pre	0	0	0	0	0	0	0	0	5.28742	0	0.006779	0.027115	0	0	0	0	0	0	0	0	0	0	0	0	0	0	0	1.60656	0	0	0	0	0	0	0	0	0	0	0	0.006779	0	0	0	0	0	0	0	0	0.935466
AD19.Post	0	0	0	0	0	0	0	0	0.085871	0	2.5431	0.026422	0	0	0	0	0	0	0	0	0.634124	0	0	0	0	0	0	0.013211	0	0	1.66457	0.013211	0	0	0	0.052844	0	0	0	0	0	0	0.013211	0	0	0	0	0	0
AD19.Pre	0	0	0	0	0	0	0	0	5.81414	0	1.98012	0	0	0	0	1.42001	0	0	0	0	0	0	0	0	0	0	0	0	0	0	0.923004	0	0	0	0	0	0	0	0	0	0	0	0	0	0	0	0	0	0
AD20.Post	0	0.240059	0	0	0	0	0	0	0	0	0	0.018466	0	0	0	0	0	0	0	0	0	0	0	0	0	0	0	7.39259	0	0	6.06303	1.92663	0	0	0	0.006155	0	0	0	0	0	0	0	0	0	0	0	0.006155	0
AD20.Pre	0	0	0	0	0	0	0	0	0	0	0	0	0	0	0	0	0	0	0	0	0	0	0	0	0	0	0	7.34814	0	0	1.99869	1.9595	0	0	0	0.006532	0	0.026127	0	0.013063	0	0	0	0	0	0	0	0	0
AD21.Post	0	0	0	0	0	0	0	0	0.561038	0	0.473165	0	0	0	0	0	0	0	0	0	0.006759	0	0	0	0	0	1.1356	2.44018	0	0	1.06124	0	0	0	0	0	0	0	0	0	0	0	0	0	0	0	0	0	0
AD21.Pre	0	0.133846	0	0	0	0	0	0	1.22135	0	1.55597	0	0	0	0	0	0	0	0	0	0.025096	0	0	0	0	0	0	2.26702	0	0	0.786348	0	0	0	0	0.158943	0	0	0	0	0	0	0	0	0	0	0	0	0.016731
AD22.Post	0.146981	0	0	0	0	0	0	0	0.946558	0	0	0.211653	0	0	0	0	0.346875	0	0	0	0	0	0	0	0	0.558528	0	0	0	0	0.011758	0	0	0	0	0.117585	0	0.005879	0	0	0	0	0	0	0	0	0	0	0.005879
AD22.Pre	0	0.533838	0	0	0	0	0	0	8.90305	0	0.731875	0.00861	0.111934	0	0	0.28414	0	0	0	0.28414	0.215257	0	0	0	0.688824	0.27553	0	2.4281	0	0	0.00861	0.172206	0	0	0	0.00861	0	0	0	0	0	0	0	0	0	0	0	0	3.37524
AD23.Post	0	0	0	0	0	0	0	0	2.15268	0	0	0	0	0	0	0	0	0	0.466845	0	0	0	0	0	0	0	0	0	0	0	0	0	0	0	0	0	0	0	0	0	0	0	0	0	0	0	0	0	0
AD23.Pre	0.018217	0	0	0	0	0	0	0	0.674034	0	0	0.006072	0	0	0	0	0	0	0	0	0.012145	0	0	0	0	0	0	0.346126	0	0	0	0.607238	0	0	0	0.036434	0	0	0	0	0	0	0	0	0	0	0	0	0
AD24.Post	0.031768	0	0	0	0	0	0	0	3.07516	0	0	0.451109	0	0	0	0	0	0	0.012707	0	0.044476	0	0.095305	0	0	0	0	0.756084	0	0	0.762437	0.063536	0	0	0	0.222378	0	0	0	0	0	0	0	0	0	0	0	0	1.91245
AD24.Pre	0	0	0	0.015117	0	0	0	0	4.24792	0	2.41119	0.015117	0	0	0	0	0.922147	0	0	0.355253	0.113379	0	0	0	1.45125	0	0	0.15873	0	0	0.42328	0.015117	0	0	0	0.309902	0	0	0	0	0	0	0	0	0	0	0	0	1.26228
AD25.Post	0	0	0	0	0	0	0	0	0.012698	0	3.03473	0	0	0	0	0	0	0	0	0	0	0	0	0	0	0	0	1.01581	0	0	1.80306	0	0	0	0	0	0	0	0	0	0	0	0	0	0	0	0	0	0
AD25.Pre	0	0	0	0	0	0	0	0	2.00835	0	0.006521	0.039124	0.332551	0	0	0	0	0.658581	0	0	2.64085	0	0	0	0	0	0	2.30177	0	0	1.06286	0	0	0	0	0.019562	0	0	0	0	0	0	0	0	0	0	0	0	1.0759
AD26.Post	0	0.624584	0	0	0	0	0	0	0.016656	0	0.033311	0	0	0	0	0	0.041639	0	0	0	0.049967	0	0	0	0	0	0	9.82678	0	0	0.233178	2.70653	0	0	0	0	0	0.233178	0	0.058294	0	0	0	0	0	0	0	0	0
AD26.Pre	0	0.652212	0	0	0	0	0	0	0.969505	0	0	0	0	0	0	0	0	0	0	0	0	0	0	0	0	0	0	2.95258	0	0	0.123392	0.854927	0	0.141019	0	0	0	0	0	0	0	0	0	0	0	0	0	0	0
AD27.Post	0	0.196574	0	0	0	0	0	0	2.738	0	0.245717	0.00702	0	0	0	0	0	0	0	0.336984	0.014041	0	0	0	0	0	0	0.996911	0	0	0.603763	0.035102	0	0.231676	0	0.056164	0	0.786296	0	0	0	0	0	0	0	0	0	0	0.716091
AD27.Pre	0	0	0	0	0	0	0	0	0.736864	0	0.006887	0.041319	0	0	0	0	0	0	0	0.013773	0.426968	0	0	0	0.068866	0.006887	0	1.21204	0	0	1.21204	0	0	0.006887	0	0.061979	0	0	0	1.05365	0	0	0	0	0	0	0	0	1.80428
AD28.Post	0	0.786294	0	0	0	0	0	0	0.157259	0	0.132428	0	0	0	0	0	0	0	0	0	0	0	0	0	0	0	0	4.14666	0	0	0.066214	1.15875	0	0	0	0	0	0.51316	0	0.008277	0	0	0	0	0	0	0	0	0.008277
AD28.Pre	0	0	2.00536	0	0	0	0	0	1.74379	0	0.871894	0	0	0	0	0	0	0	0	0	0.448403	0	0	0	0.946628	0	0	0.25534	0	0	0.311391	0.149468	0	0	1.61923	0.124556	0	0.006228	0	0	0	0	0	0	0	0	0	0	9.81503
AD29.Pre	0	0.012825	0	0	0	0	0	0	8.23982	0	1.18628	0	0	0	0	0	0	0	0	0	0	0	0	0	0.75024	0	0	0.192369	0	0	1.1478	0	0	0	0	0	0	0	0	0	0	0	0	0	0	0	0	0	0
AD30.Post	0.031526	0.007881	0	0	0	0	0	0	5.71406	0	0.007881	0.007881	0	0	0	0	0	0	0	0	0	0	0	0	0.985183	0	0	0.007881	0	0	0	0	0	0	0	0.039407	0	0	0	0	0	0	0	0	0	0	0	0	0.015763
AD30.Pre	0.196721	0	0	0	0	0	0	0	4.57377	0	0.008197	0.221311	0	0	0	0	0.008197	0	0	0	0	0	0.065574	0	0	1.01639	0	0.459016	0	0	0.008197	0.122951	0	0	0	0.52459	0	0	0	0	0	0	0.04918	0	0.008197	0	0	0	1.5
AD31.Post	0.081018	0	0	1.20716	0	0	0	0	0.793972	0	0	0	0	0	0	0	0	0	0	0	0	0	0	0	0	0	0	1.32869	0	0	0.980313	0.850685	0	0	0	0.032407	0	0	0	0.818278	0	0	0	0	0	0	0	0	0
AD31.Pre	0	0	0	0	0	0	0	0	1.37279	0	0	0	0	0	0	0.846433	0	0	0	0	0	0	0	0	0	0	0	2.46817	0	0	1.28032	2.47528	0	0	0	0	0	0	1.1594	0	0	0	0	0	0	0	0	0	0
AD32.Post	0	0.007172	0	0	0	0	0	0	0.767355	0	2.33075	0	0	0	0	0	0	0	0.050201	0	0.007172	0	0	0	0	0	0	2.55307	0	0	1.0829	0	0	0	0	0	0	0	0.007172	0	0	0	0	0	0	0	0	0	3.44234
AD32.Pre	0	0	0	0	0	0	0	0	2.21549	0	0	0	0	0	0	0	0	0	0.007385	0	0.856658	0	0	0	0	0.192009	0	2.59951	0	0	0.731113	0	0	0	0	0.598183	0	0	0	0	0	0	0	0	0.686803	0	0	0	0.280629
AD33.Pre	0	0	0	0	0	0	0	0	1.23286	0	1.53336	0	0	0	0	0	0	0	0	0.007705	0	0	0.007705	0	0	0	0	2.17291	0	0	0	0	0	0	0	0	0	1.07875	0	0	0	0	0	0	0	0	0	0	0
AD34.Post	0.007026	0	0	0	0	0	0	0	0.744748	0	0.288063	0.021078	0	0	0	0	0	0	0	0	0	0	0	0	0	0	0	0.147544	0	0	0	0	0	0	0	0.014052	0	0	0	0	0	0	0	0	0	0	0	0	0.238881
AD34.Pre	0	0	0	0	0	0	0	0	1.95122	0	0	0	0	0	0	0	0	0	0.012508	0	0	0	0	0	0.181363	0	0	0.006254	0	0	0	0	0	0	0	0	0	0	0	0	0	0	0	0	0	0	0	0	0.006254
AD35.Post	0	0	0	0	0	0	0	0	4.1647	0	2.72929	0.006739	0	0	0	0	2.88429	0	0	0	0	0	0	0	4.11079	0	0	0.033695	0	0	1.27367	0	0	0	0	0	0	0	0	0.013478	0	0	0	0	0	0	0	0	0
AD35.Pre	0	0	0	0	0	0	0	0	4.51877	0	0	0	0	0	0	0	0	0	0	0	0	0	0	0	0.765515	0	0	0.014864	0	0	0.007432	0	0	0	0	0.007432	0	0	0	0.007432	0	0	0	0	0	0	0	0	0
AD36.Post	0.006939	0.006939	0	0	0	0	0.228992	0	1.49192	0	0.527375	0.006939	0	0	0	0	0	0	0.006939	0	0.437166	0	0.027757	0	0.249809	0	0	1.65152	0	0	0.562071	0.201235	0	0	0	0.013878	0	0	0	0	0	0	0	0	0	0	0	0	0
AD36.Pre	0.00657	0.203679	0	0	0	0	0.00657	0	0.065703	0	0.170828	0.026281	0	0	0	0	0	0	0	0	0	0	0	0	0.105125	0	0	5.09856	0	0	0	1.74113	0	0	0	0	0	0	0	0	0	0	0	0	0	0	0	0	0
AD37.Post	0	0.514403	0	0	0	0	0	0	4.38957	0	0	0.102881	0	0	0	0	0	0	0	1.7404	0	0	0	0	0.737311	0	0	2.27195	0	0	4.48388	0	0	0	0	0	0	0	0	0	0	0	0	0	0	0	0	0	1.45748
AD37.Pre	0	0	0	0	0	0	0	0	10.2847	0	1.05338	0.021352	0	0	0	0	0	0	0	0.455516	0.007117	0	0	0	0	0	0	0.085409	0	0	0.405694	0	0	0	0	0	0	0	0	0	0	0	0	0	0	0	0	0	0.007117
AD38.Post	0	0.067889	0	0	0	0	0	0	5.26446	0	0.666543	0.006172	0	0	0	0	0	0	0	0	0	0	0	0	0	0	0	1.49355	0	0	2.85132	0.03703	0	0	0	0.308585	0	0.006172	0	0.07406	0	0	0	0	0	0	0	0	0
AD38.Pre	0	0	0	0	0	0	0	0	2.30679	0	2.49183	0	0	0	0	0	0	0	0	0.024672	0.345402	0	0	0	0	0	0	1.50497	0	0	0	0.012336	0	0	0	0.141861	0	0	0	0	0	0	0	0.012336	0	0	0	0	0
AD39.Post	0	0	0	0	0	0	0	0	4.235	0	3.10567	0.14417	0	0	0	0	0	0	0	0.006007	0	0	0	0	0	0	0	2.0364	0	0	0	0	0	0	0	0	0	0	0	0	0	0	0	0	0	0	0	0	0
AD39.Pre	0	0	0	0	0	0	0	0	0.14529	0	3.73104	0	0	0	0	0	0	0	0	0	0	0	0	0	0	0	0	2.38856	0	0	0	0	0	0	0	0	0	0	0	0	0	0	0	0	0	0	0	0	0
AD40.Post	0	0	0	0	0	0	0	0	3.00805	0	1.72088	0.174886	0	0	0	0	1.8468	0	0	0	0	0	0	0	0	0	0	0	0	0	1.76285	0	0	0	0	0	0	0	0	0	0	0	0	0	0	0	0	0	3.25289
AD40.Pre	0	0	0	0	0	0	0	0	0.015544	0	3.16313	0.015544	0	0	0	0	0	0	0	0	0	0	0	0	0	0	0	2.5103	0	0	4.36776	0	0	0	0	0.023315	0	0	0	0	0	0	0	0	0	0	0	0	3.17867
AD41.Post	0	0	0	0	0	0	0	0	4.8784	0	0	0	0	0	0	1.88679	0	0	0	0	0	0	0	0	0	0	0	0.028696	0	0	0	0.007174	0	0	0	0.222398	0	0	0	0	0	0	0	0	0	0	0	0	0.007174
AD41.Pre	0	0	0	0	0	0	0	0	5.68439	0	5.44609	0.011625	0	0	0	0	0	0	0	0	0	0	0	0	3.94071	0	0	0	0	0	3.72566	0	0	0	0	0	0	0	0	0	0	0	0	0	0	0	0	0	0
AD42.Post	0	0	0	0	0	0	0	0	4.71585	0	3.62249	0	2.7394	0	0	0	0	0	0	0	0	0	0	0	0.006007	0	0	3.44828	0	0	1.2916	0	0	0	0	0	0	0	0	0	0	0	0	0	0	0	0	0	0
AD42.Pre	0	0	0	0	0	0	0	0	2.11655	0	2.0547	0	0	0	0	0	0	0	0	0	0	0	0	0	2.18527	0	0	0.082463	0	0	0	0.006872	0	0	0	0	0	0	0	0	0	0	0	0	0	0	0	0	0
AD43.Post	0.022204	0	0	0	0	0	0	0	1.6061	0	0	0.518096	0	0	0	0	0	0	0	0	0	0	0.088817	0	2.71631	0	0	0	0	0	1.11761	0	0	0	0	0.05181	0	0	0	0	0	0	0	0	0	0	0	0	0
AD43.Pre	0.047478	1.29377	0	0	0	0	0	0	5.68546	0	0	0.035608	0	0	0	0	0	0	0.005935	0	0	0	0	0	1.97626	0	0	0	0	0	3.81009	0	0	0	0	0.029674	0	0	0	0	0	0	0	0	0	0	0	0	0
AD44.Pre	0	0	0	0	0	0	0	0	0.340196	0	0	0.140771	0	0	0	0	0	0	0	0	0	0	0	0	0	0	0	0	0	0	0	0.791835	0	0	0	0	0	0	0	0.263945	0	0	0	0	0	0	0	0	0
AD45.Post	0.151077	0.006569	0	0	0	0	0	0	5.1629	0	0	0.157646	0	0	0	0	0	0	0	0	0	0	0	0	0.013137	0	0	0	0	0	0.840778	0	0	0	0	0.098529	0	0.006569	0	0.006569	0	0	0	0	0	0	0	0	0
AD45.Pre	0.01196	0	0	0	0	0	0	0	0.651836	0	1.45916	0	0	0	0	1.06447	0	0	0	0	0	0	0	0	0.263126	0	0	0.251166	0	0	0.334888	0	0	0	0	0.065782	0	0.568114	0	0	0	0	0	0	0	0	0	0	0
AD46.Pre	0	0.399557	0	0	0	0	0	0	0.82985	0	1.23555	0.006147	0	0	0	0	0	0	0	0	0	0	0	0	0.147529	0	0	0.036882	0	0	1.48758	0	0	0	0	0.086059	0	0.344234	0	0	0	0	0	0	0	0	0	0	0
AD47.Pre	0	0	0	0	0	0	0	0	3.82378	0	2.35978	0	0	0	0	0	0	0	0	2.83441	0	0	0	0	0	0	0	0.020055	0	0	0.046795	0.006685	0	0	0	0	0	0	0	0.006685	0	0	0	0	0	0	0	0	1.79156
AD48.Pre	0	0	0	0	0	0	0	0	3.39819	0	2.73106	0	0	0	0	0	0	0	0	0	0	0	0	0	1.08409	0	0	2.01529	0	0	1.61918	0	0	0	0	0	0	0	0	0.083391	0	0	0	0	0	0	0	0	0.041696
AD49.Pre	0.238722	0	0	0	0	0	0	0	2.79733	0	1.10179	0	0	0	0	0	0	0	0	0	0	0	0	0	0	0	0	0	0	0	1.65269	0.716166	0	0	0	0	0	0	0	0	0	0	0	0	0	0	0	0	0.557018
AD50.Post	0	0	0	0	0	0	0	0	1.2378	0	0	0.530487	0	0	0	0	0	0	0	0	0	0	0	0	0.006549	0	0	2.063	0	0	0.975833	0.006549	0	0	0	0	0	0.825201	0	0	0	0	0	0	0	0	0	0	0
AD50.Pre	0	0	0	0	0	0	0	0	2.76433	0	1.67944	0	0	0	0	0	0	0	0	0	0	0	0	0	0	0	0	1.37297	0	0	2.08397	1.26264	0	0	0	0.098069	0	0.006129	0	0	0	0	0	0	0	0	0	0	0
AD51.Post	0	0	0	0	0	0	0	0	0.046318	0	0	0.00579	0	0	0	0	0	0	0	0	0	0	0	0	0	0	0	11.1278	0	0	6.13131	0.521075	0	0	0	0.00579	0	0.00579	0	0	0	0	0	0	0	0	0	0	0
AD51.Pre	0	0	0	0	0	0	0	0	0	0	0	0	0	0	0	0	0	0	0	0	0	0	0	0	0	0	0	4.48998	0	0	0.447878	1.56757	0	0	0	0	0	0	0	0.655022	0	0	0	0	0	0	0	0	0
H01	0	0	0	0	0	0	0.332637	0	0.59704	0	0	0.132202	0	0	0	0	0	0	0	0	0	0	0.012794	0	0	0	0	2.13229	0	0	0	0.371018	0	0	0	0.012794	0	0	0.332637	0	0	0	0.004265	0	0	0	0	0	0
H02	0.010801	0	0	0	0	0	0	0	0.761462	0	0	0.270022	0	0	0	0	0	0	0.027002	0.0054	0.016201	0	0	0	0	0	0	0.982881	0	0	0	0.345628	0	0	0	0.307825	0	0	0	0	0.11881	0	0	0	0	0	0	0	0.108009
H03	0.065177	0	0	0	0	0	0.005925	0	0.515494	0	0	0.242934	0	0.005925	0	0	0	0	0	0	0.183682	0	0	0	0	0	0	1.49316	0	0	0.314037	0.302186	0	0	0	0.414766	0	0.077028	0	0	0	0	0.201458	0.005925	0	0	0	0	0
H04	0.033731	0.359793	0	0	0	0	0	0	0.202384	0	0	0.416011	0	0	0.089948	0	0	0	0	0	0	0	0.022487	0	0	0.146166	0	2.51855	0	0	0	1.9114	0	0	0	0.044974	0	0	0.078705	0	0	0	0	0	0	0	0	0	0
H05	0	0	0	0.017097	0	0	0.017097	0.068388	0.530005	0	0	0.376133	0	0.051291	0	0.102582	0	0	0	0.170969	0.153872	0	0.017097	0	0.017097	0	0	0.871944	0.188066	0	0	0.051291	0	0.017097	0	0.085485	0	0	0	0	0.068388	0.068388	0.034194	0.170969	0	0	0	0	0.034194
H06	0	0.188027	0	0	0	0	0	0	0.020327	0	0	0.376054	0	0	0	0	0	0	0	0	0	0	0	0	0	0.193109	0	2.35288	0	0.370973	0	0.6149	0	0	0	0.137209	0	0.040655	0.132127	0	0.208355	0	0	0.132127	0	0	0	0	0
H07	0.054995	0.210816	0	0	0	0	0	0	0.119157	0	0	1.76902	0	0	0	0	0	0	0.054995	0	0.04583	0	0.064161	0	0	0	0	2.31897	0	0	0	0.485793	0	0	0	1.64986	0	0	0.082493	0.128323	0	0	0	0	0	0	0	0	0
H08	0.074547	0.159744	0	0	0	0	0	0	0.212993	0	0	0.495208	0	0	0	0	0	0	0	0	0.01065	0	0	0	0	0	0	1.63472	0	0	0	0.56443	0	0	0	0.489883	0	0	0.005325	0	0.13312	0	0	0	0	0	0	0	0
H09	0.174032	0	0	0	0	0	0.237317	0	0.448265	0	0	0.601202	0	0	0	0	0	0	0.005274	0	0.005274	0	0.1002	0	0	0	0	1.57156	0	0	0	0.210948	0	0	0	0.094927	0	0	0.079106	0	0	0	0	0	0	0	0	0	0
H10	0	0.03557	0	0	0	0	0	0	0.4387	0	0	0.355703	0	0.118568	0	0	0	0	0.130424	0	0	0	0	0	0	0	0	0.995969	0	0	0	0.320133	0	0	0	0.195637	0	0	0.106711	0	0.029642	0	0	0	0	0	0	0	0.082997
H11	0	0.318209	0	0	0	0	0.082295	0	0.235914	0	0	0.126186	0	0.235914	0	0	0	0	0.027432	0	0.071323	0	0	0	0	0	0	1.25638	0	0	0	0.916223	0.148132	0	0	0.049377	0	0.038405	0	0.076809	0	0.148132	0	0	0	0	0	0	0.1207
H12	0	0	0	0	0	0	0	0	0.120096	0	0	0.340272	0	0	0	0	0	0	0	0	0	0	0	0	0	0	0	3.95316	0	0	0	0.660528	0	0	0	0.020016	0	0.15012	0.020016	0	0	0	0	0	0	0	0	0	0
H13	0.405981	0.121794	0	0.040598	0	0	0	0.033832	0.257122	0	0.020299	0.405981	0	0.14886	0	0.020299	0	0	0.006766	0.013533	0.027065	0.013533	0	0	0.040598	0	0	0.825496	0	0	0	0.142094	0.040598	0.006766	0	0.345084	0	0	0.054131	0	0	0.060897	0.169159	0.169159	0	0	0.047365	0.013533	0.013533
H14	0.047032	0.219482	0	0.214256	0	0	0	0.13587	0.334448	0	0	0.653219	0	0.282191	0	0.03658	0	0	0	0.005226	0.020903	0	0.020903	0	0	0.03658	0	1.69314	0	0	0.38148	0.041806	0.062709	0.020903	0	0.527801	0.03658	0	0.073161	0	0	0.120192	0.292642	0.292642	0	0.015677	0.094064	0	0.094064
H15	0.220345	0.073448	0	0.229526	0	0	0.009181	0.100992	0.633492	0	0	0.486596	0	0.220345	0	0.027543	0	0	0.018362	0	0.082629	0	0.055086	0	0	0	0	1.0191	0	0	0	0.055086	0	0.082629	0	0.055086	0	0	0.055086	0	0	0.137716	0.413147	0.220345	0	0.064267	0.036724	0	0
H16	0	0.2079	0	0	0	0	0	0	0.399808	0	0	2.24692	0	0	0	0	0	0	0	0	0.095954	0	0	0	0	0	0	1.67919	0	0	0.023988	0.455781	0	0	0.015992	0	0	0.439789	0.183912	0	0.063969	0	0	0	0	0	0	0	0
H17	0.006597	0	0	0.085763	0	0	0	0.059375	0.290276	0.085763	0	0.164929	0	0.151735	0	0.145138	0	0	0	0.032986	0.019792	0	0	0	0	0	0	0.917008	0	0	0	0.534371	0	0.006597	0	0.09236	0	0.072569	0.039583	0.019792	0.052777	0.191318	0.019792	0.224304	0	0.079166	0	0	0.006597
H18	0.216142	0.108071	0	0.045504	0	0	0	0.02844	0.27871	0.039816	0	0.449349	0	0.449349	0	0.085319	0	0	0	0.142199	0.091007	0	0	0	0	0	0	1.01815	0	0	0	0.216142	0	0.147887	0	0.091007	0	0.02844	0	0	0.102383	0.091007	0.136511	0.182015	0	0	0.233206	0	0
H19	0.010876	0.016314	0	0.043504	0	0	0	0.02719	73.2829	0	0	0.081571	0	0.065256	0	0.005438	0	0	0.016314	0.02719	0.369786	0	0	0	0	0	0	0.103323	0	0	0	0.065256	0	0	0	0.190331	0	0.02719	0	0	0	0.016314	0	0.043504	0	0	0.005438	0	0.038066
H20	0	0	0	0.01384	0	0	0	0.117639	0.608954	0	0.089959	0.117639	0	0.380596	0	0.069199	0	0	0	0.055359	0.062279	0	0.02076	0	0.083039	0	0	0.705834	0	0	0	0.131479	0	0	0	0.069199	0	0.04152	0	0	0	0.083039	0.297557	0.678154	0	0.04152	0	0	0
H21	0	0.016064	0	0.040161	0	0.048193	0	0.096386	0.056225	0	0	0.008032	0	0.457831	0.088353	0.032129	0	0	0.016064	0.016064	0	0	0	0.080321	0	0	0	1.66265	0	0	0	0.594378	0	0.120482	0	0.072289	0.016064	0	0.104418	0	0.11245	0.11245	0.26506	0.2249	0	0	0.11245	0	0.120482
H22	0	0.098246	0	0.126316	0	0	0	0.224561	0.098246	0	0	0.05614	0	0.74386	0	0.098246	0	0	0	0	0	0	0	0	0	0	0	0.645614	0	0	0	0.126316	0	0.126316	0	0	0	0.070175	0.02807	0	0	0.224561	0.294737	0.252632	0	0.084211	0.02807	0	0
H23	0	0.01234	0	0.074038	0	0	0	0.394867	0.222113	0.061698	0.123396	0	0	0.431885	0.01234	0	0	0	0	0.024679	0.135735	0	0	0	0	0	0	1.11056	0	0	0	0.185094	0	0.160415	0	0.01234	0.024679	0	0	0	0	0.074038	0.086377	0.666338	0	0	0	0	0.037019
H24	0.048409	0.060511	0.133124	0.593005	0	0	0.012102	0.423575	0.121021	0	0	0.024204	0	1.1497	0	0.096817	0	0	0	0	0	0	0	0.096817	0	0	0	0.822946	0	0	0	0.229941	0.036306	0.121021	0	0.108919	0	0	0.133124	0	0	0.157328	0.181532	0.278349	0	0	0.108919	0	0.024204
H25	0	0.012333	0	0.123335	0	0	0	0.135668	0.518007	0	0.037	0.012333	0	0.949679	0	0.098668	0	0	0	0.123335	0.086334	0	0	0	0	0	0	0.925012	0	0	0	0.271337	0	0.086334	0	0.012333	0	0	0	0	0.012333	0.222003	0.370005	0.135668	0	0.024667	0.024667	0	0.024667
H26	0	0.06182	0	0.111276	0	0	0	0.18546	0.037092	0	0	0.024728	0	0.80366	0	0	0	0	0.024728	0	0	0	0	0.074184	0	0	0	1.17458	0	0	0	0.358556	0	0.111276	0	0	0	0.098912	0	0	0	0.160732	0.333828	0.581108	0	0	0	0	0.037092
H27	0	0.058841	0	0.019614	0.049034	0	0	0.088261	0.127488	0	0	0	0.02942	0.196136	0	0.068648	0	0	0.02942	0.019614	0.088261	0	0.049034	0	0	0.009807	0	1.84368	0	0	0	0.970874	0.02942	0.02942	0.019614	0.019614	0.009807	0	0.02942	0.039227	0.02942	0.078454	0.24517	0.156909	0	0	0.049034	0	0.019614
H28	0.050601	0	0	0	0	0	0	0	1.61923	0	0	0.714738	0	0.113852	0	0.01265	0	0	0.018975	0.050601	0.056926	0	0	0	0	0	0	0.746363	0	0	0	0.322581	0	0	0	0.158128	0	0	0	0	0.088552	0	0.018975	0.056926	0	0	0.01265	0	0
H29	0.019798	0.470204	0	0.123738	0	0	0	0	2.80638	0	0	0.257375	0	0	0	0	0	0	0.014849	0	0	0	0	0.113839	0	0	0	1.78678	0	0	0	0.782023	0	0	0	0.262324	0	0	0	0.024748	0	0	0	0	0	0	0	0	0
H30	0.038606	0	0	0	0	0	0	0	2.24399	0	0.101342	0.212335	0	0.033781	0	0	0	0	0.004826	0	0.106167	0	0	0	0	0	0	1.19197	0	0	0	1.16784	0	0	0	0.453624	0	0.120645	0.130296	0.106167	0	0	0	0	0	0	0	0	0.231638
H31	0.01597	0.117115	0	0	0	0	0.074528	0	0.612191	0	0	0.159702	0	0	0	0	0	0	0	0	0	0	0	0	0	0	0	2.10806	0	0	0	0.739952	0	0	0	0.154378	0	0	0	0	0.500399	0	0	0	0	0	0	0	0
[truncated: 394 more columns]
