# Supplementary material for: Distinct Skin Microbiota Imbalance and Responses to Clinical Treatment in Children With Atopic Dermatitis
Source: Front Cell Infect Microbiol. 2020 Jul 3;10:336. doi: 10.3389/fcimb.2020.00336 (PMC7350538; doi:10.3389/fcimb.2020.00336)
Supplement: Supplementary File 3 — Group information for participants after hierarchical clustering. [file Table_3.XLSX]

## Sheet: Supplement file 3
Group information for participants after hierarchical clustering
Sample	Group informaiton
AD50	AD.ND
AD33	AD.ND
AD32	AD.ND
AD30	AD.ND
AD25	AD.ND
AD07	AD.ND
AD22	AD.ND
AD12	AD.ND
AD24	AD.ND
AD21	AD.ND
AD06	AD.ND
AD01	AD.ND
AD36	AD.ND
AD14	AD.ND
AD26	AD.ND
AD04	AD.ND
AD08	AD.ND
AD16	AD.ND
AD20	AD.ND
AD51	AD.ND
AD41	AD.ND
AD43	AD.ND
AD11	AD.ND
AD03	AD.ND
AD19	AD.ND
AD35	AD.ND
AD29	AD.ND
AD17	AD.ND
AD48	AD.ND
AD40	AD.ND
AD10	AD.ND
AD18	AD.ND
AD13	AD.ND
AD15	AD.ND
AD05	AD.ND
AD09	AD.ND
AD27	AD.ND
AD47	AD.ND
AD02	AD.ND
AD44	AD.S
AD34	AD.S
AD23	AD.S
AD49	AD.S
AD46	AD.S
AD28	AD.S
AD39	AD.S
AD38	AD.S
AD37	AD.S
AD42	AD.S
AD45	AD.S
H01	HC
H02	HC
H03	HC
H04	HC
H05	HC
H06	HC
H07	HC
H08	HC
H09	HC
H10	HC
H11	HC
H12	HC
H13	HC
H14	HC
H15	HC
H16	HC
H17	HC
H18	HC
H20	HC
H21	HC
H22	HC
H23	HC
H24	HC
H25	HC
H26	HC
H27	HC
H28	HC
H29	HC
H30	HC
H31	HC
